# Supplementary material for: Time trends in the burden of stroke and subtypes attributable to PM2.5 in China from 1990 to 2019
Source: Front Public Health. 2022 Oct 12;10:1026870. doi: 10.3389/fpubh.2022.1026870 (PMC9605206; doi:10.3389/fpubh.2022.1026870)
Supplement: Supplementary file 1 [file Table_1.XLSX]

## Sheet: Stroke
Supplement 1. The wald χ2 test of age, period and cohort effects of stroke
	PM2.5			APMP			HAP
	χ2	df	P-Value	χ2	df	P-Value	χ2	df	P-Value
Both sexes
NetDrift = 0	2215.07	1	0	213.378	1	2.5166e-48	9485.74	1	0
All Age Deviations = 0	315.331	11	5.12996e-61	365.401	11	1.33043e-71	282.001	11	5.38073e-54
All Period Deviations = 0	142.764	4	7.22347e-30	634.889	4	4.35129e-136	574.183	4	5.98837e-123
All Cohort Deviations = 0	195.398	16	6.73745e-33	203.194	16	1.79194e-34	141.033	16	4.52263e-22
All Period RR = 1	2523.57	5	0	698.108	5	1.25986e-148	9841.3	5	0
All Cohort RR = 1	4553.02	17	0	792.624	17	1.6993e-157	22615.2	17	0
All Local Drifts = Net Drift	188.492	13	3.12238e-33	188.47	13	3.15522e-33	138.922	13	3.45958e-23
Male
NetDrift = 0	1087.31	1	1.89398e-238	373.512	1	3.21722e-83	12687.3	1	0
All Age Deviations = 0	258.104	11	5.6027e-49	231.622	11	1.94576e-43	436.701	11	9.72404e-87
All Period Deviations = 0	105.554	4	6.4528e-22	408.32	4	4.43162e-87	732.061	4	3.97906e-157
All Cohort Deviations = 0	142.95	16	1.90339e-22	125.126	16	5.64502e-19	130.048	16	6.28347e-20
All Period RR = 1	1314.08	5	5.68396e-282	609.433	5	1.85223e-129	13118.1	5	0
All Cohort RR = 1	2434	17	0	663.26	17	5.52892e-130	27601.7	17	0
All Local Drifts = Net Drift	138.87	13	3.54428e-23	115.797	13	1.35811e-18	129.855	13	2.23491e-21
Female
NetDrift = 0	1172.64	1	5.38279e-257	0.797579	1	0.371818	2768.92	1	0
All Age Deviations = 0	95.5807	11	1.33365e-15	122.279	11	6.30427e-21	87.77	11	4.55342e-14
All Period Deviations = 0	53.1613	4	7.88461e-11	233.426	4	2.41586e-49	183.552	4	1.2873e-38
All Cohort Deviations = 0	155.629	16	6.03863e-25	153.15	16	1.86724e-24	95.0777	16	2.87394e-13
All Period RR = 1	1269.32	5	2.83346e-272	255.79	5	3.14455e-53	2886.32	5	0
All Cohort RR = 1	2447.22	17	0	250.825	17	1.41595e-43	7651.88	17	0
All Local Drifts = Net Drift	150.473	13	1.65536e-25	143.715	13	3.78513e-24	92.4868	13	4.66589e-14

## Sheet:  intracerebral hemorrhage
Supplement 2. The wald χ2 test of age, period and cohort effects of intracerebral hemorrhage
	PM2.5			APMP			HAP
	χ2	df	P-Value	χ2	df	P-Value	χ2	df	P-Value
Both sexes
NetDrift = 0	1528.21	1	6.17451e-66	248.306	1	6.17451e-66	7251.49	1	6.17451e-66
All Age Deviations = 0	487.212	11	5.38676e-224	603.576	11	5.38676e-224	377.758	11	5.38676e-224
All Period Deviations = 0	552.764	4	2.15411e-16	1290.56	4	2.15411e-16	948.012	4	2.15411e-16
All Cohort Deviations = 0	51.8113	16	4.67352e-55	79.0748	16	4.67352e-55	42.47	16	4.67352e-55
All Period RR = 1	2327.42	5	8.35091e-87	1321.9	5	8.35091e-87	7857.98	5	8.35091e-87
All Cohort RR = 1	3208.11	17	1.86877e-170	335.033	17	1.86877e-170	14999.2	17	1.86877e-170
All Local Drifts = Net Drift	46.6193	13	5.54734e-54	67.1465	13	5.54734e-54	40.7975	13	5.54734e-54
Male
NetDrift = 0	854.74	1	2.05404e-18	425.816	1	2.05404e-18	9538.38	1	2.05404e-18
All Age Deviations = 0	513.939	11	1.49535e-145	492.144	11	1.49535e-145	613.243	11	1.49535e-145
All Period Deviations = 0	522.689	4	7.52374e-11	1000.55	4	7.52374e-11	1220.27	4	7.52374e-11
All Cohort Deviations = 0	118.951	16	4.0875e-50	152.126	16	4.0875e-50	82.8648	16	4.0875e-50
All Period RR = 1	1593.36	5	1.59053e-27	1138.08	5	1.59053e-27	10278.6	5	1.59053e-27
All Cohort RR = 1	2071.14	17	3.02173e-84	467.661	17	3.02173e-84	18083	17	3.02173e-84
All Local Drifts = Net Drift	114.524	13	2.7821e-49	142.124	13	2.7821e-49	82.3778	13	2.7821e-49
Female
NetDrift = 0	958.515	1	1.34499e-67	0.346511	1	1.34499e-67	2401.6	1	1.34499e-67
All Age Deviations = 0	118.342	11	7.82042e-84	145.72	11	7.82042e-84	102.832	11	7.82042e-84
All Period Deviations = 0	206.818	4	1.3644e-13	483.715	4	1.3644e-13	337.595	4	1.3644e-13
All Cohort Deviations = 0	45.6175	16	6.30648e-34	37.6732	16	6.30648e-34	41.0102	16	6.30648e-34
All Period RR = 1	1240.11	5	3.15951e-84	510.432	5	3.15951e-84	2628.61	5	3.15951e-84
All Cohort RR = 1	1949.84	17	1.85402e-147	64.3018	17	1.85402e-147	5800.06	17	1.85402e-147
All Local Drifts = Net Drift	41.7316	13	1.03039e-33	30.7863	13	1.03039e-33	38.7779	13	1.03039e-33

## Sheet: ischemic stroke
Supplement 3. The wald χ2 test of age, period and cohort effects of ischemic stroke
	PM2.5			APMP			HAP
	χ2	df	P-Value	χ2	df	P-Value	χ2	df	P-Value
Both sexes
NetDrift = 0	294.158	1	6.17451e-66	866.4	1	1.97808e-190	3670.19	1	0
All Age Deviations = 0	1076.89	11	5.38676e-224	1138.8	11	2.49198e-237	922.209	11	1.04069e-190
All Period Deviations = 0	79.5645	4	2.15411e-16	501.743	4	2.81199e-107	432.414	4	2.74956e-92
All Cohort Deviations = 0	303.558	16	4.67352e-55	303.598	16	4.58423e-55	201.902	16	3.27141e-34
All Period RR = 1	411.833	5	8.35091e-87	1121.43	5	3.05247e-240	4176.88	5	0
All Cohort RR = 1	853.407	17	1.86877e-170	5194.83	17	0	19399.7	17	0
All Local Drifts = Net Drift	288.699	13	5.54734e-54	279.102	13	5.59702e-52	196.399	13	7.49309e-35
Male
NetDrift = 0	76.6375	1	2.05404e-18	1168.45	1	4.39009e-256	5999.3	1	0
All Age Deviations = 0	711.928	11	1.49535e-145	634.021	11	7.34836e-129	1303.2	11	9.12493e-273
All Period Deviations = 0	53.2585	4	7.52374e-11	332.008	4	1.34289e-70	446	4	3.18137e-95
All Cohort Deviations = 0	279.66	16	4.0875e-50	231.052	16	3.89801e-40	245.374	16	4.59453e-43
All Period RR = 1	135.534	5	1.59053e-27	1312.48	5	1.2614e-281	6556.83	5	0
All Cohort RR = 1	446.724	17	3.02173e-84	4727.09	17	0	31077.9	17	0
All Local Drifts = Net Drift	266.166	13	2.7821e-49	208.821	13	2.10046e-37	241.444	13	3.81712e-44
Female
NetDrift = 0	301.786	1	1.34499e-67	117.835	1	1.88444e-27	1326.39	1	2.08471e-290
All Age Deviations = 0	423.037	11	7.82042e-84	451.318	11	7.55079e-90	399.872	11	6.51415e-79
All Period Deviations = 0	66.3075	4	1.3644e-13	290.844	4	1.02242e-61	231.062	4	7.79608e-49
All Cohort Deviations = 0	200.492	16	6.30648e-34	181.775	16	3.71073e-30	110.915	16	3.00419e-16
All Period RR = 1	399.873	5	3.15951e-84	341.461	5	1.20609e-71	1581.29	5	0
All Cohort RR = 1	745.481	17	1.85402e-147	1879.73	17	0	7294.84	17	0
All Local Drifts = Net Drift	190.844	13	1.03039e-33	166.377	13	1.00504e-28	106.655	13	8.42241e-17

## Sheet: subarachnoid hemorrhage
Supplement 4. The wald χ2 test of age, period and cohort effects of subarachnoid hemorrhage
	PM2.5			APMP			HAP
	χ2	df	P-Value	χ2	df	P-Value	χ2	df	P-Value
Both sexes
NetDrift = 0	12256.6	1	0	3566.81	1	0	20987.1	1	0
All Age Deviations = 0	717.031	11	1.20398e-146	584.698	11	2.62293e-118	787.07	11	1.13105e-161
All Period Deviations = 0	1162.44	4	2.2117e-250	900.433	4	1.3421e-193	1477.98	4	0
All Cohort Deviations = 0	250.595	16	3.90706e-44	225.931	16	4.31831e-39	225.071	16	6.46523e-39
All Period RR = 1	13761.8	5	0	4414.08	5	0	24434.1	5	0
All Cohort RR = 1	20760.3	17	0	6800.01	17	0	33436.1	17	0
All Local Drifts = Net Drift	249.916	13	6.66374e-46	225.73	13	6.83384e-41	223.309	13	2.16267e-40
Male
NetDrift = 0	7542.18	1	0	2284.53	1	0	13820.2	1	0
All Age Deviations = 0	424.981	11	3.01902e-84	373.751	11	2.26263e-73	452.638	11	3.95434e-90
All Period Deviations = 0	789.599	4	1.37499e-169	662.582	4	4.40145e-142	999.031	4	5.78869e-215
All Cohort Deviations = 0	232.115	16	2.36534e-40	244.677	16	6.38254e-43	185.659	16	6.16226e-31
All Period RR = 1	8483.63	5	0	2910.28	5	0	16099	5	0
All Cohort RR = 1	12129.3	17	0	4358.53	17	0	20233.4	17	0
All Local Drifts = Net Drift	230.997	13	5.56606e-42	244.553	13	8.64753e-45	181.941	13	6.81428e-32
Female
NetDrift = 0	5350.33	1	0	1896.95	1	0	7613.54	1	0
All Age Deviations = 0	287.942	11	3.02815e-55	240.743	11	2.41635e-45	325.759	11	3.22876e-63
All Period Deviations = 0	482.277	4	4.56026e-103	415.086	4	1.52914e-88	541.793	4	6.10226e-116
All Cohort Deviations = 0	61.0762	16	3.44401e-07	56.9807	16	1.6743e-06	67.6591	16	2.55549e-08
All Period RR = 1	6041.79	5	0	2285.52	5	0	8870.79	5	0
All Cohort RR = 1	9983.57	17	0	3793.27	17	0	13648.5	17	0
All Local Drifts = Net Drift	59.9392	13	5.38656e-08	56.0227	13	2.67073e-07	66.1846	13	4.01361e-09

## Sheet: netdrift
Supplement 5. The net drifts of mortality rate of stroke and subtypes attributable to PM2.5 exposure from 1990 to 2019
	PM2.5			APMP			HAP
	Net Drift (%/year)	CI Lo	CI Hi	Net Drift (%/year)	CI Lo	CI Hi	Net Drift (%/year)	CI Lo	CI Hi
Both sexes	-2.7179	-2.8295	-2.6062	0.8053	0.6969	0.9139	-6.9555	-7.0904	-6.8204
Male	-1.9708	-2.0867	-1.8547	1.2254	1.1004	1.3505	-6.452	-6.5606	-6.3434
Female	-3.9755	-4.1982	-3.7523	-0.0946	-0.3019	0.1131	-7.6606	-7.9343	-7.386
IH
	PM2.5			APMP			HAP
	Net Drift (%/year)	CI Lo	CI Hi	Net Drift (%/year)	CI Lo	CI Hi	Net Drift (%/year)	CI Lo	CI Hi
Both sexes	-2.5497	-2.6758	-2.4234	0.9649	0.8443	1.0855	-6.6974	-6.8461	-6.5484
Male	-1.8321	-1.9537	-1.7103	1.3583	1.2285	1.4882	-6.2088	-6.3294	-6.0881
Female	-3.8192	-4.056	-3.5818	0.0668	-0.1554	0.2895	-7.4216	-7.7067	-7.1356
IS
	PM2.5			APMP			HAP
	Net Drift (%/year)	CI Lo	CI Hi	Net Drift (%/year)	CI Lo	CI Hi	Net Drift (%/year)	CI Lo	CI Hi
Both sexes	-1.2971	-1.4442	-1.1497	2.1745	2.0282	2.3209	-5.7969	-5.9787	-5.6147
Male	-0.624	-0.7631	-0.4846	2.5201	2.3739	2.6665	-5.3747	-5.5069	-5.2423
Female	-2.4105	-2.6788	-2.1415	1.4464	1.1837	1.7097	-6.3458	-6.6756	-6.0147
SH
	PM2.5			APMP			HAP
	Net Drift (%/year)	CI Lo	CI Hi	Net Drift (%/year)	CI Lo	CI Hi	Net Drift (%/year)	CI Lo	CI Hi
Both sexes	-7.4707	-7.5978	-7.3434	-3.9897	-4.1179	-3.8614	-11.3617	-11.5063	-11.217
Male	-6.781	-6.9286	-6.6332	-3.6001	-3.7449	-3.4551	-10.95	-11.122	-10.7776
Female	-8.3686	-8.583	-8.1538	-4.6056	-4.8078	-4.403	-11.8075	-12.0561	-11.5582
